# Supplementary material for: Assessing rodents as carriers of pathogenic Leptospira species in the U.S. Virgin Islands and their risk to animal and public health
Source: Sci Rep. 2022 Jan 21;12:1132. doi: 10.1038/s41598-022-04846-3 (PMC8782869; doi:10.1038/s41598-022-04846-3)
Supplement: Supplementary file 3 — Supplementary Information 3. [file 41598_2022_4846_MOESM3_ESM.xlsx]

## Sheet: USVI Rodent Laboratory Data
Supplementary Table 3: All data on trapped rodents and their respective sample analysis.
				Culture			Leptospira					Microscopic Aglutination Test (MAT)
Animal ID	Rodent Species	Location1	DFM	HAN liquid2	HAN SS3	T80/40/LH4	Species	Serogroup5	FAT	rtPCR6	MAT7	Australis	Autumnalis	Ballum	Bataviae	Canicola	Grippo	Hardjo	Icterohaemorrhagiae	Pomona	Pyrogenes	Tarassovi	Bratislava	Sejroe	Hebdomadis	Szwajizak	ARS 22	Cynopteri	Djasiman	LM 31
LR1	Mus musculus	STX	Positive	5	7	7	Mix infection		Positive	Positive (Ct 22.5)	QNS
LR2	Mus musculus	STX	Negative	Negative	Negative	Negative			Negative	Negative	QNS
LR3	Mus musculus	STX	Positive	5	7	7	L. borgpetersenii	12800 Ballum	Positive	Positive (Ct 29.3)	QNS
LR4	Mus musculus	STX	Negative	6	9	28	L. borgpetersenii	6400 Ballum	Negative	Positive (Ct 30.2)	QNS
LR5	Mus musculus	STX	Negative	6	6	14	Mix infection		Positive	Positive (Ct 19.9)	Icterohaemorrhagiae	Neg	1600	Neg	Neg	Neg	100	800	3200	Neg	100	Neg	200	Neg	Neg	Neg	Neg	Neg	200	Neg
LR6	Mus musculus	STX	Positive	6	6	14	L. borgpetersenii	6400 Ballum	Positive	Positive (Ct 22.9)	QNS
LR7	Mus musculus	STX	Negative	Negative	Negative	Negative			Negative	Positive (Ct 28.9)	Hebdomadis	Neg	Neg	Neg	Neg	Neg	Neg	Neg	Neg	Neg	Neg	Neg	Neg	Neg	200	Neg	Neg	Neg	Neg	Neg
LR8	Mus musculus	STX	Positive	6	6	14	L. borgpetersenii	6400 Ballum	Positive	Positive (Ct 20.3)	Ballum	Neg	Neg	6400	Neg	Neg	Neg	Neg	Neg	Neg	Neg	Neg	Neg	Neg	Neg	Neg	Neg	Neg	Neg	Neg
LR9	Mus musculus	STX	Positive	6	6	14	L. kirschneri	51200 Icterohaemorrhagiae	Positive	Positive (Ct 18.9)	Icterohaemorrhagiae	Neg	Neg	400	Neg	Neg	Neg	Neg	800	Neg	Neg	Neg	Neg	Neg	Neg	Neg	Neg	Neg	100	Neg
LR10	Mus musculus	STX	Negative	Negative	Negative	Negative			Positive	Negative	QNS
LR11	Mus musculus	STX	Negative	Negative	Negative	Negative			Negative	Negative	Neg	Neg	Neg	Neg	Neg	Neg	Neg	Neg	Neg	Neg	Neg	Neg	Neg	Neg	Neg	Neg	Neg	Neg	Neg	Neg
LR12	Mus musculus	STX	Negative	Negative	Negative	Negative			Negative	Negative	Neg	Neg	Neg	Neg	Neg	Neg	Neg	Neg	Neg	Neg	Neg	Neg	Neg	Neg	Neg	Neg	Neg	Neg	Neg	Neg
LR13	Mus musculus	STX	Negative	Negative	Negative	Negative			Negative	Negative	QNS
LR14	Mus musculus	STX	Negative	Negative	Negative	Negative			Negative	Negative	Neg	Neg	Neg	Neg	Neg	Neg	Neg	Neg	Neg	Neg	Neg	Neg	Neg	Neg	Neg	Neg	Neg	Neg	Neg	Neg
LR15	Mus musculus	STX	Negative	Negative	Negative	Negative			Negative	Negative	QNS
LR16	Mus musculus	STX	Positive	6	6	14	L. borgpetersenii	6400 Ballum	Positive	Positive (Ct 20.7)	Ballum	Neg	Neg	1600	Neg	Neg	Neg	Neg	Neg	Neg	Neg	Neg	Neg	Neg	Neg	Neg	Neg	Neg	Neg	Neg
LR17	Mus musculus	STX	Negative	Negative	Negative	Negative			Negative	Negative	Neg	Neg	Neg	Neg	Neg	Neg	Neg	Neg	Neg	Neg	Neg	Neg	Neg	Neg	Neg	Neg	Neg	Neg	Neg	Neg
LR18	Mus musculus	STX	Negative	Negative	Negative	Negative			Negative	Negative	Neg	Neg	Neg	Neg	Neg	Neg	Neg	Neg	Neg	Neg	Neg	Neg	Neg	Neg	Neg	Neg	Neg	Neg	Neg	Neg
LR19	Mus musculus	STX	Negative	Negative	Negative	Negative			Negative	Negative	Neg	Neg	Neg	Neg	Neg	Neg	Neg	Neg	Neg	Neg	Neg	Neg	Neg	Neg	Neg	Neg	Neg	Neg	Neg	Neg
LR20	Rattus rattus	STX	Negative	Negative	Negative	Negative			Negative	Negative	Neg	Neg	Neg	Neg	Neg	Neg	Neg	Neg	Neg	Neg	Neg	Neg	Neg	Neg	Neg	Neg	Neg	Neg	Neg	Neg
LR21	Rattus rattus	STX	Negative	Negative	Negative	Negative			Negative	Negative	Neg	Neg	Neg	Neg	Neg	Neg	Neg	Neg	Neg	Neg	Neg	Neg	Neg	Neg	Neg	Neg	Neg	Neg	Neg	Neg
LR22	Mus musculus	STX	Positive	5	8	13	L. borgpetersenii	6400 Ballum	Positive	Positive (Ct 21.7)	QNS
LR23	Mus musculus	STX	Negative	Negative	Negative	Negative			Negative	Negative	QNS
LR24	Mus musculus	STX	Negative	Negative	Negative	Negative			Negative	Negative	Neg	Neg	Neg	Neg	Neg	Neg	Neg	Neg	Neg	Neg	Neg	Neg	Neg	Neg	Neg	Neg	Neg	Neg	Neg	Neg
LR25	Mus musculus	STX	Negative	Negative	Negative	Negative			Negative	Negative	QNS
LR26	Mus musculus	STX	Positive	5	8	13	L. borgpetersenii	6400 Ballum	Positive	Positive (Ct 22.2)	Pos	Neg	1600	3200	Neg	Neg	Neg	Neg	Positive - QNS to titrate	Neg	Neg	Neg	Neg	Neg	Neg	Neg	Neg	Neg	Neg	Neg
LR27	Mus musculus	STX	Positive	5	8	13	L. borgpetersenii	6400 Ballum	Positive	Positive (Ct 21.7)	QNS
LR28	Mus musculus	STX	Positive	5	8	13	L. borgpetersenii	6400 Ballum	Positive	Positive (Ct 22.4)	QNS
LR29	Mus musculus	STX	Positive	5	8	Negative			Positive	Positive (Ct 22.9)	Ballum	Neg	Neg	1600	Neg	Neg	Neg	Neg	Neg	Neg	Neg	Neg	Neg	Neg	Neg	Neg	Neg	Neg	Neg	Neg
LR30	Mus musculus	STX	Negative	Negative	Negative	Negative			Negative	Negative	Neg	Neg	Neg	Neg	Neg	Neg	Neg	Neg	Neg	Neg	Neg	Neg	Neg	Neg	Neg	Neg	Neg	Neg	Neg	Neg
LR31	Mus musculus	STX	Negative	Negative	Negative	Negative			Negative	Negative	QNS
LR32	Mus musculus	STX	Positive	5	8	13	L. borgpetersenii	6400 Ballum	Positive	Positive (Ct 26.1)	Ballum	Neg	Neg	3200	Neg	Neg	Neg	Neg	Neg	Neg	Neg	Neg	Neg	Neg	Neg	Neg	Neg	Neg	Neg	Neg
LR33	Mus musculus	STX	Negative	Negative	Negative	Negative			Negative	Negative	Neg	Neg	Neg	Neg	Neg	Neg	Neg	Neg	Neg	Neg	Neg	Neg	Neg	Neg	Neg	Neg	Neg	Neg	Neg	Neg
LR34	Mus musculus	STX	Positive	Negative	8	13	L. borgpetersenii	3200 Ballum	Positive	Positive (Ct 20.8)	Ballum/Sejroe	Neg	100	1600	Neg	Neg	Neg	1600	100	Neg	Neg	Neg	Neg	Neg	Neg	Neg	Neg	Neg	Neg	Neg
LR35	Mus musculus	STX	Positive	Negative	8	13	L. borgpetersenii	3200 Ballum	Positive	Positive (Ct 21.02)	Pos	Neg	400	3200	Neg	Neg	Neg	Neg	Positive - QNS to titrate	Positive - QNS to titrate	Neg	Neg	Positive - QNS to titrate	Neg	Neg	Neg	Neg	Neg	Positive - QNS to titrate	Neg
LR36	Mus musculus	STX	Negative	Negative	Negative	Negative			Negative	Negative	Neg	Neg	Neg	Neg	Neg	Neg	Neg	Neg	Neg	Neg	Neg	Neg	Neg	Neg	Neg	Neg	Neg	Neg	Neg	Neg
LR37	Mus musculus	STX	Positive	5	5	13	Mix infection		Positive	Positive (Ct 21.8)	Icterohaemorrhagiae	Neg	800	3200	Neg	Neg	Neg	100	12800	Neg	200	Neg	100	Neg	Neg	Neg	Neg	Neg	100	Neg
LR38	Mus musculus	STX	Positive	5	8	13	L. borgpetersenii	12800 Ballum	Positive	Positive (Ct 19.4)	QNS
LR39	Mus musculus	STX	Negative	5	8	13	L. borgpetersenii	3200 Ballum	Positive	Positive (Ct 22.1)	Ballum	Neg	Neg	1600	Neg	Neg	Neg	Neg	Neg	Neg	Neg	Neg	Neg	Neg	Neg	Neg	Neg	Neg	200	Neg
LR40	Mus musculus	STX	Positive	5	5	13	L. borgpetersenii	6400 Ballum	Positive	Positive (Ct 22.2)	Ballum	Neg	Neg	1600	Neg	Neg	Neg	Neg	Neg	Neg	Neg	Neg	Neg	Neg	Neg	Neg	Neg	Neg	Neg	Neg
LR41	Mus musculus	STX	Negative	Negative	Negative	Negative			Negative	Negative	Neg	Neg	Neg	Neg	Neg	Neg	Neg	Neg	Neg	Neg	Neg	Neg	Neg	Neg	Neg	Neg	Neg	Neg	Neg	Neg
LR42	Mus musculus	STX	Positive	5	5	13	L. borgpetersenii	6400 Ballum	Positive	Positive (Ct 22.8)	Ballum	Neg	Neg	6400	Neg	Neg	Neg	Neg	Neg	Neg	Neg	Neg	Neg	Neg	Neg	Neg	Neg	Neg	Neg	Neg
LR43	Mus musculus	STX	Negative	Negative	Negative	Negative			Negative	Negative	Neg	Neg	Neg	Neg	Neg	Neg	Neg	Neg	Neg	Neg	Neg	Neg	Neg	Neg	Neg	Neg	Neg	Neg	Neg	Neg
LR44	Mus musculus	STX	Positive	4	5	12	L. borgpetersenii	6400 Ballum	Positive	Positive (Ct 21.8)	Ballum	Neg	200	3200	Neg	Neg	200	Neg	800	400	Neg	Neg	800	Neg	Neg	Neg	Neg	Neg	200	Neg
LR45	Mus musculus	STX	Positive	4	5	12	L. borgpetersenii	6400 Ballum	Positive	Positive (Ct 21.5)	Ballum	Neg	100	3200	Neg	Neg	Neg	Neg	Neg	Neg	Neg	Neg	Neg	Neg	Neg	Neg	Neg	100	Neg	Neg
LR46	Mus musculus	STX	Negative	Negative	Negative	Negative			Negative	Negative	Neg	Neg	Neg	Neg	Neg	Neg	Neg	Neg	Neg	Neg	Neg	Neg	Neg	Neg	Neg	Neg	Neg	Neg	Neg	Neg
LR47	Mus musculus	STX	Positive	4	5	12	L. borgpetersenii	6400 Ballum	Positive	Positive (Ct 20.7)	QNS
LR48	Mus musculus	STX	Positive	4	5	12	L. borgpetersenii	6400 Ballum	Positive	Positive (Ct 22.5)	Ballum	Neg	Neg	1600	Neg	Neg	Neg	Neg	Neg	Neg	Neg	Neg	Neg	Neg	Neg	Neg	Neg	Neg	Neg	Neg
LR49	Mus musculus	STX	Negative	Negative	Negative	Negative			Positive	Negative	Neg	Neg	Neg	Neg	Neg	Neg	Neg	Neg	Neg	Neg	Neg	Neg	Neg	Neg	Neg	Neg	Neg	Neg	Neg	Neg
LR50	Mus musculus	STX	Positive	4	5	12	L. kirschneri	12800 Icterohaemorrhagiae	Positive	Positive (Ct 19.3)	Icterohaemorrhagiae	200	6400	3200	800	1600	3200	6400	12800	1600	400	1600	6400	1600	3200	400	Neg	Neg	3200	Neg
LR51	Mus musculus	STX	Negative	Negative	Negative	Negative			Negative	Negative	Neg	Neg	Neg	Neg	Neg	Neg	Neg	Neg	Neg	Neg	Neg	Neg	Neg	Neg	Neg	Neg	Neg	Neg	Neg	Neg
LR52	Mus musculus	STX	Negative	Negative	Negative	Negative			Negative	Negative	Neg	Neg	Neg	Neg	Neg	Neg	Neg	Neg	Neg	Neg	Neg	Neg	Neg	Neg	Neg	Neg	Neg	Neg	Neg	Neg
LR53	Rattus rattus	STX	Negative	Negative	Negative	Negative			Negative	Negative	Neg	Neg	Neg	Neg	Neg	Neg	Neg	Neg	Neg	Neg	Neg	Neg	Neg	Neg	Neg	Neg	Neg	Neg	Neg	Neg
LR54	Rattus rattus	STX	Negative	Negative	Negative	Negative			Negative	Negative	Neg	Neg	Neg	Neg	Neg	Neg	Neg	Neg	Neg	Neg	Neg	Neg	Neg	Neg	Neg	Neg	Neg	Neg	Neg	Neg
LR55	Mus musculus	STX	Negative	Negative	Negative	Negative			Negative	Negative	Neg	Neg	Neg	Neg	Neg	Neg	Neg	Neg	Neg	Neg	Neg	Neg	Neg	Neg	Neg	Neg	Neg	Neg	Neg	Neg
LR56	Rattus rattus	STX	Negative	4	6	12	L. borgpetersenii	6400 Ballum	Positive	Positive (Ct 30.7)	Ballum	Neg	Neg	400	Neg	Neg	Neg	Neg	Neg	Neg	Neg	Neg	Neg	Neg	Neg	Neg	Neg	Neg	Neg	Neg
LR57	Rattus rattus	STX	Negative	4	5	25	Mix infection		Positive	Positive (Ct 31.8)	Ballum	Neg	Neg	400	Neg	Neg	Neg	Neg	Neg	Neg	Neg	Neg	Neg	Neg	Neg	Neg	Neg	Neg	Neg	Neg
LR58	Rattus rattus	STX	Negative	Negative	Negative	Negative			Negative	Negative	Neg	Neg	Neg	Neg	Neg	Neg	Neg	Neg	Neg	Neg	Neg	Neg	Neg	Neg	Neg	Neg	Neg	Neg	Neg	Neg
LR59	Mus musculus	STX	Positive	5	5	25	L. borgpetersenii	3200 Ballum	Positive	Positive (Ct 25.5)	QNS
LR60	Mus musculus	STX	Positive	5	5	25	Mix infection		Positive	Positive (Ct 25.8)	Pos	Neg	Positive - QNS to titrate	1600	Neg	Positive - QNS to titrate	Positive - QNS to titrate	Positive - QNS to titrate	6400	Neg	Neg	Neg	Positive - QNS to titrate	Neg	Neg	Neg	Neg	Neg	Positive - QNS to titrate	Neg
LR61	Mus musculus	STX	Positive	5	5	25	Mix infection		Positive	Positive (Ct 24.5)	Pos	Neg	Positive - QNS to titrate	3200	Neg	Neg	Positive - QNS to titrate	Positive - QNS to titrate	6400	Neg	Neg	Neg	Positive - QNS to titrate	Neg	Neg	Neg	Neg	Neg	Positive - QNS to titrate	Neg
LR62	Mus musculus	STX	Positive	5	5	25	L. kirschneri	6400 Icterohaemorrgiae	Positive	Positive (Ct 29.2)	Icterohaemorrhagiae	Neg	Neg	Neg	Neg	Neg	100	100	3200	Neg	Neg	Neg	Neg	Neg	Neg	Neg	Neg	Neg	Neg	Neg
LR63	Mus musculus	STX	Negative	Negative	Negative	Negative			Positive	Negative	Neg	Neg	Neg	Neg	Neg	Neg	Neg	Neg	Neg	Neg	Neg	Neg	Neg	Neg	Neg	Neg	Neg	Neg	Neg	Neg
LR64	Mus musculus	STX	Negative	Negative	Negative	Negative			Negative	Negative	Djasiman	Neg	Neg	Neg	Neg	Neg	Neg	Neg	Neg	Neg	Neg	Neg	Neg	Neg	Neg	Neg	Neg	Neg	100	Neg
LR65	Mus musculus	STX	Negative	Negative	Negative	Negative			Negative	Negative	QNS
LR66	Rattus rattus	STX	Negative	Negative	Negative	Negative			Negative	Negative	Neg	Neg	Neg	Neg	Neg	Neg	Neg	Neg	Neg	Neg	Neg	Neg	Neg	Neg	Neg	Neg	Neg	Neg	Neg	Neg
LR67	Mus musculus	STX	Negative	Negative	Negative	Negative			Negative	Negative	Neg	Neg	Neg	Neg	Neg	Neg	Neg	Neg	Neg	Neg	Neg	Neg	Neg	Neg	Neg	Neg	Neg	Neg	Neg	Neg
LR68	Mus musculus	STX	Positive	5	5	25	Mix infection		Positive	Positive (Ct 29.1)	Pos	100	6400	6400	800	1600	3200	6400	25600	1600	400	400	3200	800	400	Positive - QNS to titrate	Neg	Neg	Positive - QNS to titrate	Neg
LR69	Mus musculus	STX	Positive	5	5	25	L. borgpetersenii	6400 Ballum	Positive	Positive (Ct 27.3)	Pos	Neg	Positive - QNS to titrate	Positive - QNS to titrate	Neg	Neg	Neg	Neg	Positive - QNS to titrate	Neg	Neg	Neg	Neg	Neg	Neg	Neg	Neg	Neg	Neg	Neg
LR70	Mus musculus	STX	Positive	5	5	25	Mix infection		Positive	Positive (Ct 25.1)	QNS
LR71	Mus musculus	STX	Negative	Negative	Negative	Negative			Negative	Negative	Autumnalis/Ictero	Neg	100	Neg	Neg	Neg	Neg	Neg	100	Neg	Neg	Neg	Neg	Neg	Neg	Neg	Neg	Neg	Neg	Neg
LR72	Mus musculus	STX	Positive	5	5	25	Mix infection		Positive	Positive (Ct 28.9)	Pos	Neg	Neg	6400	Neg	Neg	Positive - QNS to titrate	Neg	3200	Neg	Neg	Neg	Positive - QNS to titrate	Neg	Neg	Neg	Neg	Neg	Positive - QNS to titrate	Neg
LR73	Mus musculus	STX	Positive	5	5	25	L. borgpetersenii	3200 Ballum	Positive	Positive (Ct 27.9)	Ballum	Neg	Neg	3200	Neg	Neg	Neg	Neg	Neg	Neg	Neg	Neg	Neg	Neg	Neg	Neg	Neg	Neg	Neg	Neg
LR74	Rattus rattus	STT	Negative	Negative	Negative	Negative			Negative	Negative	Cynopteri	Neg	Neg	Neg	Neg	Neg	Neg	Neg	Neg	Neg	Neg	Neg	Neg	Neg	Neg	Neg	Neg	100	Neg	Neg
LR75	Rattus rattus	STT	Negative	Negative	Negative	Negative			Negative	Negative	Neg	Neg	Neg	Neg	Neg	Neg	Neg	Neg	Neg	Neg	Neg	Neg	Neg	Neg	Neg	Neg	Neg	Neg	Neg	Neg
LR76	Rattus rattus	STT	Negative	Negative	Negative	Negative			Negative	Negative	Neg	Neg	Neg	Neg	Neg	Neg	Neg	Neg	Neg	Neg	Neg	Neg	Neg	Neg	Neg	Neg	Neg	Neg	Neg	Neg
LR77	Rattus rattus	STT	Negative	Negative	Negative	Negative			Negative	Negative	Neg	Neg	Neg	Neg	Neg	Neg	Neg	Neg	Neg	Neg	Neg	Neg	Neg	Neg	Neg	Neg	Neg	Neg	Neg	Neg
LR78	Rattus rattus	STT	Negative	Negative	Negative	Negative			Negative	Negative	Neg	Neg	Neg	Neg	Neg	Neg	Neg	Neg	Neg	Neg	Neg	Neg	Neg	Neg	Neg	Neg	Neg	Neg	Neg	Neg
LR79	Mus musculus	STT	Negative	Negative	Negative	Negative			Negative	Negative	Neg	Neg	Neg	Neg	Neg	Neg	Neg	Neg	Neg	Neg	Neg	Neg	Neg	Neg	Neg	Neg	Neg	Neg	Neg	Neg
LR80	Mus musculus	STT	Positive	3	6	21	L. borgpetersenii	1600 Ballum	Positive	Positive (Ct 27.3)	Ballum	Neg	Neg	1600	Neg	Neg	Neg	Neg	Neg	Neg	Neg	Neg	Neg	Neg	Neg	Neg	Neg	Neg	Neg	Neg
LR81	Mus musculus	STT	Negative	Negative	Negative	Negative			Negative	Negative	Neg	Neg	Neg	Neg	Neg	Neg	Neg	Neg	Neg	Neg	Neg	Neg	Neg	Neg	Neg	Neg	Neg	Neg	Neg	Neg
LR82	Mus musculus	STT	Negative	Negative	Negative	Negative			Negative	Negative	Neg	Neg	Neg	Neg	Neg	Neg	Neg	Neg	Neg	Neg	Neg	Neg	Neg	Neg	Neg	Neg	Neg	Neg	Neg	Neg
LR83	Mus musculus	STT	Negative	Negative	Negative	Negative			Negative	Negative	Neg	Neg	Neg	Neg	Neg	Neg	Neg	Neg	Neg	Neg	Neg	Neg	Neg	Neg	Neg	Neg	Neg	Neg	Neg	Neg
LR84	Mus musculus	STT	Positive	3	6	21	L. borgpetersenii	6400 Ballum	Positive	Positive (Ct 26.5)	Ballum	Neg	Neg	1600	Neg	Neg	Neg	Neg	Neg	Neg	Neg	Neg	Neg	Neg	Neg	Neg	Neg	Neg	400	Neg
LR85	Mus musculus	STT	Negative	Negative	Negative	Negative			Negative	Negative	Neg	Neg	Neg	Neg	Neg	Neg	Neg	Neg	Neg	Neg	Neg	Neg	Neg	Neg	Neg	Neg	Neg	Neg	Neg	Neg
LR86	Mus musculus	STT	Positive	3	6	21	L. borgpetersenii	6400 Ballum	Positive	Positive (Ct 28.1)	Ballum	Neg	Neg	3200	Neg	Neg	Neg	Neg	Neg	Neg	Neg	Neg	Neg	Neg	Neg	Neg	Neg	Neg	Neg	Neg
LR87	Mus musculus	STT	Negative	Negative	Negative	Negative			Negative	Negative	Neg	Neg	Neg	Neg	Neg	Neg	Neg	Neg	Neg	Neg	Neg	Neg	Neg	Neg	Neg	Neg	Neg	Neg	Neg	Neg
LR88	Mus musculus	STT	Positive	3	6	21	L. borgpetersenii	6400 Ballum	Positive	Positive (Ct 30)	Ballum	Neg	Neg	1600	Neg	Neg	Neg	Neg	Neg	Neg	Neg	Neg	Neg	Neg	Neg	Neg	Neg	Neg	Neg	Neg
LR89	Mus musculus	STT	Negative	Negative	Negative	Negative			Negative	Negative	Neg	Neg	Neg	Neg	Neg	Neg	Neg	Neg	Neg	Neg	Neg	Neg	Neg	Neg	Neg	Neg	Neg	Neg	Neg	Neg
LR90	Mus musculus	STT	Negative	Negative	Negative	Negative			Negative	Negative	Neg	Neg	Neg	Neg	Neg	Neg	Neg	Neg	Neg	Neg	Neg	Neg	Neg	Neg	Neg	Neg	Neg	Neg	Neg	Neg
LR91	Mus musculus	STT	Negative	Negative	Negative	Negative			Negative	Negative	Neg	Neg	Neg	Neg	Neg	Neg	Neg	Neg	Neg	Neg	Neg	Neg	Neg	Neg	Neg	Neg	Neg	Neg	Neg	Neg
LR92	Mus musculus	STT	Negative	Negative	Negative	Negative			Negative	Negative	Hebdomadis	Neg	Neg	Neg	Neg	Neg	Neg	Neg	Neg	Neg	Neg	Neg	Neg	Neg	100	Neg	Neg	Neg	Neg	Neg
LR93	Mus musculus	STT	Negative	Negative	Negative	Negative			Negative	Negative	Neg	Neg	Neg	Neg	Neg	Neg	Neg	Neg	Neg	Neg	Neg	Neg	Neg	Neg	Neg	Neg	Neg	Neg	Neg	Neg
LR94	Mus musculus	STT	Negative	Negative	Negative	Negative			Negative	Negative	QNS
LR95	Mus musculus	STT	Negative	Negative	Negative	Negative			Negative	Negative	QNS
LR96	Mus musculus	STT	Negative	Negative	Negative	Negative			Negative	Negative	Neg	Neg	Neg	Neg	Neg	Neg	Neg	Neg	Neg	Neg	Neg	Neg	Neg	Neg	Neg	Neg	Neg	Neg	Neg	Neg
LR97	Mus musculus	STT	Negative	8	12	Negative	L. borgpetersenii	3200 Ballum	Positive	Positive (Ct 32.1)	Neg	Neg	Neg	Neg	Neg	Neg	Neg	Neg	Neg	Neg	Neg	Neg	Neg	Neg	Neg	Neg	Neg	Neg	Neg	Neg
LR98	Mus musculus	STT	Negative	Negative	Negative	Negative			Negative	Negative	Pos	Neg	Neg	Neg	Neg	Neg	Neg	Neg	Neg	Neg	Neg	Neg	Positive - QNS to titrate	Neg	Positive - QNS to titrate	Neg	QNS	QNS	QNS	QNS
LR99	Mus musculus	STT	Positive	4	6	20	L. borgpetersenii	3200 Ballum	Positive	Positive (Ct 23.7)	Pos	Neg	Neg	Positive - QNS to titrate	Neg	Neg	Neg	Neg	Neg	Neg	Neg	Neg	Neg	Neg	Neg	Neg	QNS	QNS	QNS	QNS
LR100	Mus musculus	STT	Negative	Negative	Negative	Negative			Negative	Negative	QNS
LR101	Mus musculus	STT	Negative	Negative	Negative	Negative			Negative	Negative	Neg	Neg	Neg	Neg	Neg	Neg	Neg	Neg	Neg	Neg	Neg	Neg	Neg	Neg	Neg	Neg	Neg	Neg	Neg	Neg
LR102	Rattus rattus	STJ	Negative	Negative	Negative	Negative			Negative	Negative	Neg	Neg	Neg	Neg	Neg	Neg	Neg	Neg	Neg	Neg	Neg	Neg	Neg	Neg	Neg	Neg	Neg	Neg	Neg	Neg
LR103	Rattus rattus	STJ	Negative	Negative	Negative	Negative			Negative	Negative	Neg	Neg	Neg	Neg	Neg	Neg	Neg	Neg	Neg	Neg	Neg	Neg	Neg	Neg	Neg	Neg	Neg	Neg	Neg	Neg
LR104	Rattus rattus	STJ	Negative	Negative	Negative	Negative			Negative	Negative	Neg	Neg	Neg	Neg	Neg	Neg	Neg	Neg	Neg	Neg	Neg	Neg	Neg	Neg	Neg	Neg	Neg	Neg	Neg	Neg
LR105	Rattus rattus	STJ	Negative	Negative	Negative	Negative			Negative	Negative	Djasiman	Neg	Neg	Neg	Neg	Neg	Neg	Neg	Neg	Neg	Neg	Neg	Neg	Neg	Neg	Neg	Neg	Neg	200	Neg
LR106	Rattus rattus	STJ	Negative	Negative	Negative	Negative			Negative	Negative	Neg	Neg	Neg	Neg	Neg	Neg	Neg	Neg	Neg	Neg	Neg	Neg	Neg	Neg	Neg	Neg	Neg	Neg	Neg	Neg
LR107	Rattus rattus	STJ	Negative	Negative	Negative	Negative			Positive	Negative	Hebdomadis	Neg	Neg	Neg	Neg	Neg	Neg	Neg	Neg	Neg	Neg	Neg	Neg	Neg	1600	Neg	Neg	Neg	Neg	Neg
LR108	Mus musculus	STJ	Negative	Negative	Negative	Negative			Negative	Negative	Neg	Neg	Neg	Neg	Neg	Neg	Neg	Neg	Neg	Neg	Neg	Neg	Neg	Neg	Neg	Neg	Neg	Neg	Neg	Neg
LR109	Mus musculus	STJ	Positive	6	10	18	L. borgpetersenii	6400 Ballum	Positive	Positive (Ct 23.1)	Ballum	Neg	Neg	1600	Neg	Neg	Neg	Neg	Neg	Neg	Neg	Neg	Neg	Neg	Neg	Neg	Neg	Neg	Neg	Neg
LR110	Mus musculus	STJ	Negative	Negative	Negative	Negative			Negative	Negative	Ballum	Neg	Neg	200	Neg	Neg	Neg	Neg	Neg	Neg	Neg	Neg	Neg	Neg	Neg	Neg	Neg	Neg	Neg	Neg				25
LR111	Mus musculus	STJ	Negative	Negative	Negative	Negative			Negative	Negative	Australis	Neg	Neg	Neg	Neg	Neg	Neg	Neg	Neg	Neg	Neg	Neg	200	Neg	Neg	Neg	Neg	100	Neg	Neg
LR112	Mus musculus	STJ	Negative	Negative	Negative	Negative			Negative	Negative	Neg	Neg	Neg	Neg	Neg	Neg	Neg	Neg	Neg	Neg	Neg	Neg	Neg	Neg	Neg	Neg	Neg	Neg	Neg	Neg
LR113	Mus musculus	STJ	Negative	Negative	Negative	Negative			Negative	Negative	Hebdomadis/Cynopteri	Neg	Neg	Neg	Neg	Neg	Neg	Neg	Neg	Neg	Neg	Neg	Neg	Neg	100	Neg	Neg	100	Neg	Neg
LR114	Mus musculus	STJ	Negative	Negative	Negative	Negative			Negative	Negative	QNS
LR115	Mus musculus	STJ	Negative	Negative	Negative	Negative			Negative	Negative	QNS
LR116	Mus musculus	STJ	Positive	6	10	18	L. borgpetersenii	3200 Ballum	Positive	Positive (Ct 26.8)	Ballum	Neg	Neg	3200	Neg	Neg	Neg	Neg	Neg	Neg	Neg	Neg	400	Neg	400	Neg	Neg	Neg	Neg	Neg
LR117	Mus musculus	STJ	Positive	7	10	18	L. borgpetersenii	6400 Ballum	Positive	Positive (Ct 22.3)	Ballum	Neg	Neg	100	Neg	Neg	Neg	Neg	Neg	Neg	Neg	Neg	Neg	Neg	Neg	Neg	Neg	Neg	Neg	Neg
LR118	Mus musculus	STJ	Positive	6	10	18	L. borgpetersenii	3200 Ballum	Positive	Positive (Ct 22.3)	Ballum	Neg	Neg	800	Neg	Neg	Neg	Neg	Neg	Neg	Neg	Neg	Neg	Neg	Neg	Neg	Neg	Neg	Neg	Neg
LR119	Rattus rattus	STJ	Negative	Negative	Negative	Negative			Negative	Negative	Australis/Hebdomadis	Neg	Neg	Neg	Neg	Neg	Neg	Neg	Neg	Neg	Neg	Neg	100	Neg	100	Neg	Neg	Neg	Neg	Neg
LR120	Mus musculus	STJ	Negative	Negative	Negative	Negative			Negative	Negative	Neg	Neg	Neg	Neg	Neg	Neg	Neg	Neg	Neg	Neg	Neg	Neg	Neg	Neg	Neg	Neg	Neg	Neg	Neg	Neg
LR121	Mus musculus	STJ	Negative	Negative	Negative	Negative			Negative	Negative	Neg	Neg	Neg	Neg	Neg	Neg	Neg	Neg	Neg	Neg	Neg	Neg	Neg	Neg	Neg	Neg	Neg	Neg	Neg	Neg
LR122	Rattus rattus	STJ	Positive	5	5	13	L. borgpetersenii	6400 Ballum	Positive	Positive (Ct 22.1)	Neg	Neg	Neg	Neg	Neg	Neg	Neg	Neg	Neg	Neg	Neg	Neg	Neg	Neg	Neg	Neg	Neg	Neg	Neg	Neg
LR123	Rattus rattus	STJ	Negative	5	12	20	L. borgpetersenii	3200 Ballum	Positive	Positive (Ct 24.8)	Ballum	Neg	Neg	100	Neg	Neg	Neg	Neg	Neg	Neg	Neg	Neg	Neg	Neg	Neg	Neg	Neg	Neg	Neg	Neg
LR124	Rattus rattus	STJ	Negative	Negative	20	20	L. borgpetersenii	3200 Ballum	Negative	Positive (Ct 31.6)	Ballum	Neg	Neg	100	Neg	Neg	Neg	Neg	Neg	Neg	Neg	Neg	Neg	Neg	Neg	Neg	Neg	Neg	Neg	Neg
LR125	Mus musculus	STJ	Negative	Negative	Negative	Negative			Negative	Negative	Cynopteri	Neg	Neg	Neg	Neg	Neg	Neg	Neg	Neg	Neg	Neg	Neg	Neg	Neg	Neg	Neg	Neg	200	Neg	Neg
LR126	Mus musculus	STJ	Positive	5	7	13	L. borgpetersenii	6400 Ballum	Positive	Positive (Ct 21.8)	Ballum	Neg	100	400	Neg	Neg	Neg	Neg	Neg	Neg	Neg	Neg	Neg	Neg	Neg	Neg	Neg	Neg	100	Neg
LR127	Mus musculus	STJ	Positive	5	7	13	L. borgpetersenii	6400 Ballum	Positive	Positive (Ct 21.7)	QNS
LR128	Mus musculus	STJ	Negative	Negative	Negative	Negative			Positive	Negative	QNS
LR129	Mus musculus	STJ	Positive	5	7	13	L. borgpetersenii	6400 Ballum	Positive	Positive (Ct 20.5)	QNS
LR130	Mus musculus	STJ	Negative	Negative	Negative	Negative			Positive	Negative	QNS
LR131	Rattus rattus	STJ	Positive	5	7	13	L. borgpetersenii	3200 Ballum	Positive	Positive (Ct 29.5)	Ballum	Neg	Neg	200	Neg	Neg	Neg	Neg	Neg	Neg	Neg	Neg	Neg	Neg	Neg	Neg	Neg	Neg	Neg	Neg
LR132	Rattus rattus	STJ	Negative	5	7	13	L. borgpetersenii	6400 Ballum	Positive	Positive (Ct 35.8)	Hebdomadis	Neg	Neg	Neg	Neg	Neg	Neg	Neg	Neg	Neg	Neg	Neg	Neg	Neg	200	Neg	Neg	Neg	Neg	Neg
LR133	Rattus rattus	STJ	Negative	Negative	20	20	L. borgpetersenii	6400 Ballum	Negative	Positive (Ct 36.7)	Ballum	Neg	Neg	200	Neg	Neg	Neg	Neg	Neg	Neg	Neg	Neg	Neg	Neg	Neg	Neg	Neg	Neg	Neg	Neg
LR134	Rattus rattus	STJ	Negative	5	12	22	L. borgpetersenii	3200 Ballum	Positive	Positive (Ct 26.5)	Hebdomadis	Neg	Neg	200	Neg	Neg	Neg	Neg	Neg	Neg	Neg	Neg	Neg	Neg	1600	Neg	Neg	100	Neg	Neg
LR135	Rattus rattus	STJ	Negative	Negative	Negative	Negative			Negative	Negative	Neg	Neg	Neg	Neg	Neg	Neg	Neg	Neg	Neg	Neg	Neg	Neg	Neg	Neg	Neg	Neg	Neg	Neg	Neg	Neg
LR136	Mus musculus	STJ	Positive	5	5	13	L. borgpetersenii	3200 Ballum	Positive	Positive (Ct 23.4)	Ballum	Neg	Neg	1600	Neg	Neg	Neg	Neg	Neg	Neg	Neg	Neg	Neg	Neg	Neg	Neg	Neg	Neg	Neg	Neg
LR137	Mus musculus	STJ	Positive	5	8	Negative	L. borgpetersenii	6400 Ballum	Positive	Positive (Ct 21.9)	Ballum	Neg	Neg	800	Neg	Neg	Neg	Neg	Neg	Neg	Neg	Neg	Neg	Neg	Neg	Neg	Neg	Neg	Neg	Neg
LR138	Mus musculus	STJ	Negative	Negative	Negative	Negative			Negative	Negative	Australis/Hebdomadis	Neg	Neg	Neg	Neg	Neg	Neg	Neg	Neg	Neg	Neg	Neg	400	Neg	400	Neg	Neg	Neg	Neg	Neg
LR139	Mus musculus	STJ	Positive	5	12	13	L. borgpetersenii	6400 Ballum	Positive	Positive (Ct 24.5)	Ballum	Neg	Neg	3200	Neg	Neg	Neg	Neg	Neg	Neg	Neg	Neg	200	Neg	200	Neg	Neg	Neg	Neg	Neg
LR140	Mus musculus	STJ	Negative	Negative	Negative	Negative			Negative	Negative	Australis/Hebdomadis	Neg	Neg	Neg	Neg	Neg	Neg	Neg	Neg	Neg	Neg	Neg	400	Neg	400	Neg	Neg	Neg	Neg	Neg
1	Saint Croix (STX), Saint Thomas (STT or Saint John (STJ)
2	Number indicates days post-inoculation that a positive culture was detected in HAN liquid media
3	Number indicates days post-inoculation that evidence of development of Dinger’s zone and confirmed positive culture by DFM in HAN semi-solid media
4	Number indicates days post-inoculation that evidence of development of Dinger’s zone and confirmed positive culture by DFM in T80/40/LH semi-solid media
5	Reciprocal titer and reactive serogroup
6	Ct value is provided
7	Most reactive serogroup antigen is reported, QNS=Quantity not sufficient, Neg=negative (<100) for all antigens tested, Pos=Positive but insuffufficent volume to titer

## Sheet: USVI Rodent Morphometric Data
AnimalID	SamplingDate	RodentSpecies	RodentAge	RodentSex	RodentRepro	RodentTotalLength (mm)	RodentEarLength (mm)	RodentTailLength (mm)	RodentHindLength (mm)	RodentWeight (grams)	RodentFieldSiteIsland	RodentFieldSiteName	GPSNorthing	GPSEasting
LR1	2019-09-03	Mus musculus	Adult	F	NA	165	14	79	18	14	STX	Concordia	17.7544	-64.774
LR2	2019-09-03	Mus musculus	Adult	M	NA	155	14	79	18	13	STX	Concordia	17.7544	-64.774
LR3	2019-09-03	Mus musculus	Adult	M	NA	169	15	84	20	16	STX	Concordia	17.7544	-64.774
LR4	2020-06-15	Mus musculus	Adult	M	NA	160	13	79	17	14	STX	Jolly_Hill	17.7311	-64.8572
LR5	2020-06-15	Mus musculus	Adult	M	NA	160	13	74	16	19	STX	Jolly_Hill	17.7311	-64.8572
LR6	2020-06-15	Mus musculus	Adult	F	NA	149	13	76	17	14	STX	Jolly_Hill	17.7311	-64.8572
LR7	2020-06-15	Mus musculus	Adult	F	NA	146	13	74	17	11	STX	Jolly_Hill	17.7311	-64.8572
LR8	2020-06-15	Mus musculus	Adult	M	NA	147	15	75	19	12	STX	Jolly_Hill	17.7311	-64.8572
LR9	2020-06-15	Mus musculus	Adult	F	NA	154	15	78	19	12	STX	Jolly_Hill	17.7311	-64.8572
LR10	2020-06-15	Mus musculus	Adult	M	NA	154	13	80	16	13	STX	Jolly_Hill	17.7311	-64.8572
LR11	2020-06-15	Mus musculus	Adult	F	NA	147	13	72	16	11	STX	Jolly_Hill	17.7311	-64.8572
LR12	2020-06-15	Mus musculus	Adult	F	NA	138	10	70	16	10	STX	Sandy_Point	17.6793	-64.9033
LR13	2020-06-15	Mus musculus	Adult	M	NA	151	14	76	17	13	STX	Sandy_Point	17.6793	-64.9033
LR14	2020-06-15	Mus musculus	Adult	F	NA	146	12	75	19	11	STX	Sandy_Point	17.6793	-64.9033
LR15	2020-06-15	Mus musculus	Adult	F	Pregnant	146	13	72	17	13	STX	Sandy_Point	17.6793	-64.9033
LR16	2020-06-15	Mus musculus	Adult	M	NA	164	14	81	17	19	STX	Sandy_Point	17.6793	-64.9033
LR17	2020-06-15	Mus musculus	Adult	F	NA	145	13	72	18	15	STX	Sandy_Point	17.6793	-64.9033
LR18	2020-06-15	Mus musculus	Adult	M	NA	145	13	75	15	14	STX	Sandy_Point	17.6793	-64.9033
LR19	2020-06-15	Mus musculus	Adult	M	NA	160	13	78	16	15	STX	Sandy_Point	17.6793	-64.9033
LR20	2020-06-16	Rattus rattus	Adult	M	NA	280	24	160	33	55	STX	Haypenny_Beach	17.7053	-64.7071
LR21	2020-06-16	Rattus rattus	Adult	F	NA	335	23	180	33	88	STX	Haypenny_Beach	17.7053	-64.7071
LR22	2020-06-16	Mus musculus	Adult	F	NA	150	15	76	16	12	STX	Haypenny_Beach	17.7053	-64.7071
LR23	2020-06-16	Mus musculus	Adult	F	NA	155	16	79	18	13	STX	Haypenny_Beach	17.7053	-64.7071
LR24	2020-06-16	Mus musculus	Adult	F	NA	150	13	80	15	12	STX	Haypenny_Beach	17.7053	-64.7071
LR25	2020-06-16	Mus musculus	Adult	F	NA	145	13	75	16	11	STX	Haypenny_Beach	17.7053	-64.7071
LR26	2020-06-16	Mus musculus	Adult	F	NA	149	17	76	19	15	STX	Haypenny_Beach	17.7053	-64.7071
LR27	2020-06-16	Mus musculus	Adult	F	NA	143	13	75	16	12	STX	Haypenny_Beach	17.7053	-64.7071
LR28	2020-06-16	Mus musculus	Adult	F	NA	125	12	68	15	8	STX	Haypenny_Beach	17.7053	-64.7071
LR29	2020-06-16	Mus musculus	Adult	F	NA	103	15	29	17	13	STX	Haypenny_Beach	17.7053	-64.7071
LR30	2020-06-16	Mus musculus	Adult	M	NA	135	13	70	20	11	STX	Haypenny_Beach	17.7053	-64.7071
LR31	2020-06-16	Mus musculus	Adult	F	NA	139	14	68	15	12	STX	Haypenny_Beach	17.7053	-64.7071
LR32	2020-06-16	Mus musculus	Adult	F	NA	142	13	74	19	12	STX	Haypenny_Beach	17.7053	-64.7071
LR33	2020-06-16	Mus musculus	Adult	F	NA	140	14	72	17	11	STX	Haypenny_Beach	17.7053	-64.7071
LR34	2020-06-16	Mus musculus	Adult	M	NA	144	15	70	17	12	STX	Haypenny_Beach	17.7053	-64.7071
LR35	2020-06-16	Mus musculus	Adult	F	NA	159	15	79	19	15	STX	Haypenny_Beach	17.7053	-64.7071
LR36	2020-06-16	Mus musculus	Adult	M	NA	155	13	72	22	13	STX	Haypenny_Beach	17.7053	-64.7071
LR37	2020-06-16	Mus musculus	Adult	F	NA	143	15	77	17	13	STX	Haypenny_Beach	17.7053	-64.7071
LR38	2020-06-16	Mus musculus	Adult	F	NA	151	15	75	20	13	STX	Haypenny_Beach	17.7053	-64.7071
LR39	2020-06-16	Mus musculus	Adult	F	NA	165	14	85	18	15	STX	Haypenny_Beach	17.7053	-64.7071
LR40	2020-06-16	Mus musculus	Adult	F	NA	150	15	77	77	14	STX	Lower_Love	17.7221	-64.8039
LR41	2020-06-16	Mus musculus	Adult	F	NA	143	15	72	72	12	STX	Lower_Love	17.7221	-64.8039
LR42	2020-06-16	Mus musculus	Adult	M	NA	139	14	60	60	14	STX	Lower_Love	17.7221	-64.8039
LR43	2020-06-16	Mus musculus	Adult	M	NA	144	11	76	76	10	STX	Lower_Love	17.7221	-64.8039
LR44	2020-06-17	Mus musculus	Adult	F	NA	151	13	79	20	11	STX	Cramer_Park	17.7582	-64.5843
LR45	2020-06-17	Mus musculus	Adult	F	NA	157	10	76	17	13	STX	Cramer_Park	17.7582	-64.5843
LR46	2020-06-17	Mus musculus	Adult	M	NA	140	11	65	19	12	STX	Cramer_Park	17.7582	-64.5843
LR47	2020-06-17	Mus musculus	Adult	F	NA	149	14	75	17	11	STX	Cramer_Park	17.7582	-64.5843
LR48	2020-06-17	Mus musculus	Adult	M	NA	157	14	79	17	12	STX	Cramer_Park	17.7582	-64.5843
LR49	2020-06-17	Mus musculus	Adult	F	NA	150	14	74	17	12	STX	Cramer_Park	17.7582	-64.5843
LR50	2020-06-17	Mus musculus	Adult	F	NA	140	14	74	17	12	STX	Cramer_Park	17.7582	-64.5843
LR51	2020-06-17	Mus musculus	Adult	F	NA	150	11	76	17	10	STX	Cramer_Park	17.7582	-64.5843
LR52	2020-06-17	Mus musculus	Adult	F	NA	145	14	76	16	10	STX	Cramer_Park	17.7582	-64.5843
LR53	2020-06-17	Rattus rattus	Adult	F	NA	300	24	185	32	80	STX	Prune_Bay	17.7618	-64.6518
LR54	2020-06-17	Rattus rattus	Adult	F	NA	291	24	155	30	60	STX	Prune_Bay	17.7618	-64.6518
LR55	2020-06-17	Mus musculus	Adult	F	NA	145	12	75	17	10	STX	Prune_Bay	17.7618	-64.6518
LR56	2020-06-18	Rattus rattus	Adult	F	NA	380	23	215	33	125	STX	Recovery_Hill	17.7305	-64.6917
LR57	2020-06-18	Rattus rattus	Adult	F	NA	374	20	190	36	115	STX	Recovery_Hill	17.7305	-64.6917
LR58	2020-06-18	Rattus rattus	Juvenile	F	NA	245	15	110	30	54	STX	Recovery_Hill	17.7305	-64.6917
LR59	2020-06-18	Mus musculus	Adult	F	NA	140	11	72	15	13	STX	Recovery_Hill	17.7305	-64.6917
LR60	2020-06-18	Mus musculus	Adult	M	NA	160	12	83	19	15	STX	Recovery_Hill	17.7305	-64.6917
LR61	2020-06-18	Mus musculus	Adult	F	NA	142	11	70	16	11	STX	Recovery_Hill	17.7305	-64.6917
LR62	2020-06-18	Mus musculus	Adult	M	NA	155	12	82	18	14	STX	Recovery_Hill	17.7305	-64.6917
LR63	2020-06-18	Mus musculus	Adult	F	NA	155	12	75	15	14	STX	Recovery_Hill	17.7305	-64.6917
LR64	2020-06-18	Mus musculus	Adult	F	NA	136	12	70	17	10	STX	Recovery_Hill	17.7305	-64.6917
LR65	2020-06-18	Mus musculus	Adult	F	NA	137	13	71	20	10	STX	Recovery_Hill	17.7305	-64.6917
LR66	2020-06-18	Rattus rattus	Adult	F	NA	303	22	165	33	62	STX	Southgate	17.7605	-64.6674
LR67	2020-06-18	Mus musculus	Adult	F	NA	143	13	75	16	9	STX	Southgate	17.7605	-64.6674
LR68	2020-06-18	Mus musculus	Adult	F	NA	165	14	82	18	15	STX	Southgate	17.7605	-64.6674
LR69	2020-06-18	Mus musculus	Adult	F	NA	160	13	81	16	14	STX	Southgate	17.7605	-64.6674
LR70	2020-06-18	Mus musculus	Adult	F	NA	169	14	82	18	14	STX	Southgate	17.7605	-64.6674
LR71	2020-06-18	Mus musculus	Adult	F	NA	142	11	75	18	9	STX	Southgate	17.7605	-64.6674
LR72	2020-06-18	Mus musculus	Adult	M	NA	155	15	76	16	14	STX	Southgate	17.7605	-64.6674
LR73	2020-06-18	Mus musculus	Adult	F	NA	162	13	81	15	13	STX	Southgate	17.7605	-64.6674
LR74	2020-06-22	Rattus rattus	Adult	M	NA	372	23	210	35	145	STT	Stumpy_Bay	18.3624	-65.0069
LR75	2020-06-22	Rattus rattus	Juvenile	M	NA	240	20	135	30	45	STT	Stumpy_Bay	18.3624	-65.0069
LR76	2020-06-22	Rattus rattus	Adult	M	NA	360	24	195	34	108	STT	Stumpy_Bay	18.3624	-65.0069
LR77	2020-06-22	Rattus rattus	Adult	M	NA	295	23	114	33	80	STT	Stumpy_Bay	18.3624	-65.0069
LR78	2020-06-22	Rattus rattus	Adult	F	NA	350	24	185	36	117	STT	Stumpy_Bay	18.3624	-65.0069
LR79	2020-06-22	Mus musculus	Adult	F	NA	140	12	72	17	12	STT	Stumpy_Bay	18.3624	-65.0069
LR80	2020-06-22	Mus musculus	Adult	M	NA	155	13	76	16	13	STT	Stumpy_Bay	18.3624	-65.0069
LR81	2020-06-22	Mus musculus	Adult	M	NA	158	12	78	17	15	STT	Stumpy_Bay	18.3624	-65.0069
LR82	2020-06-22	Mus musculus	Adult	F	NA	155	12	80	19	12	STT	Stumpy_Bay	18.3624	-65.0069
LR83	2020-06-22	Mus musculus	Adult	M	NA	115	13	80	17	12	STT	Stumpy_Bay	18.3624	-65.0069
LR84	2020-06-22	Mus musculus	Adult	M	NA	138	12	61	20	14	STT	Magens_Bay	18.3609	-64.923
LR85	2020-06-22	Mus musculus	Adult	F	NA	150	13	75	17	13	STT	Magens_Bay	18.3609	-64.923
LR86	2020-06-22	Mus musculus	Adult	M	NA	162	16	88	17	15	STT	Magens_Bay	18.3609	-64.923
LR87	2020-06-22	Mus musculus	Juvenile	M	NA	127	12	64	16	8	STT	Magens_Bay	18.3609	-64.923
LR88	2020-06-22	Mus musculus	Adult	M	NA	160	14	79	18	12	STT	Magens_Bay	18.3609	-64.923
LR89	2020-06-22	Mus musculus	Adult	F	NA	144	12	74	15	10	STT	Magens_Bay	18.3609	-64.923
LR90	2020-06-23	Mus musculus	Adult	M	NA	147	13	74	19	11	STT	STT_Airport	18.3387	-64.9691
LR91	2020-06-23	Mus musculus	Adult	M	NA	152	13	80	16	12	STT	STT_Airport	18.3387	-64.9691
LR92	2020-06-23	Mus musculus	Adult	M	NA	153	14	82	19	11	STT	STT_Airport	18.3387	-64.9691
LR93	2020-06-23	Mus musculus	Adult	F	NA	145	14	73	19	10	STT	STT_Airport	18.3387	-64.9691
LR94	2020-06-23	Mus musculus	Adult	M	NA	145	13	74	16	12	STT	STT_Airport	18.3387	-64.9691
LR95	2020-06-23	Mus musculus	Adult	M	NA	160	14	78	19	15	STT	STT_Airport	18.3387	-64.9691
LR96	2020-06-23	Mus musculus	Adult	M	NA	147	14	74	19	10	STT	STT_Airport	18.3387	-64.9691
LR97	2020-06-23	Mus musculus	Adult	F	NA	175	14	85	16	13	STT	STT_Airport	18.3387	-64.9691
LR98	2020-06-23	Mus musculus	Adult	F	NA	150	13	77	16	11	STT	STT_Airport	18.3387	-64.9691
LR99	2020-06-23	Mus musculus	Adult	M	NA	147	12	77	16	11	STT	STT_Airport	18.3387	-64.9691
LR100	2020-06-24	Mus musculus	Adult	F	NA	145	14	70	16	11	STT	Red_Hook_Point	18.3291	-64.8485
LR101	2020-06-24	Mus musculus	Juvenile	F	NA	130	12	65	16	8	STT	Red_Hook_Point	18.3291	-64.8485
LR102	2020-06-25	Rattus rattus	Adult	M	NA	385	24	205	37	123	STJ	Gifft_Hill_Landfill	18.3394	-64.7741
LR103	2020-06-25	Rattus rattus	Adult	F	NA	325	19	185	34	60	STJ	Gifft_Hill_Landfill	18.3394	-64.7741
LR104	2020-06-25	Rattus rattus	Adult	M	NA	390	21	210	35	110	STJ	Gifft_Hill_Landfill	18.3394	-64.7741
LR105	2020-06-25	Rattus rattus	Adult	F	NA	400	14	223	35	100	STJ	Gifft_Hill_Landfill	18.3394	-64.7741
LR106	2020-06-25	Rattus rattus	Juvenile	M	NA	334	20	187	35	60	STJ	Gifft_Hill_Landfill	18.3394	-64.7741
LR107	2020-06-25	Rattus rattus	Adult	F	NA	387	23	210	34	130	STJ	Gifft_Hill_Landfill	18.3394	-64.7741
LR108	2020-06-25	Mus musculus	Adult	M	NA	150	11	80	17	14	STJ	Gifft_Hill_Landfill	18.3394	-64.7741
LR109	2020-06-25	Mus musculus	Adult	M	NA	150	12	76	16	11	STJ	Gifft_Hill_Landfill	18.3394	-64.7741
LR110	2020-06-25	Mus musculus	Adult	M	NA	150	13	75	16	10	STJ	Gifft_Hill_Landfill	18.3394	-64.7741
LR111	2020-06-25	Mus musculus	Adult	M	NA	110	14	30	17	14	STJ	Gifft_Hill_Landfill	18.3394	-64.7741
LR112	2020-06-25	Mus musculus	Adult	M	NA	157	14	85	20	12	STJ	Cinnamon_Bay	18.3534	-64.7554
LR113	2020-06-25	Mus musculus	Adult	F	NA	150	12	74	16	9	STJ	Cinnamon_Bay	18.3534	-64.7554
LR114	2020-06-25	Mus musculus	Adult	M	NA	153	13	82	19	10	STJ	Cinnamon_Bay	18.3534	-64.7554
LR115	2020-06-25	Mus musculus	Adult	F	Pregnant	162	14	81	17	12	STJ	Cinnamon_Bay	18.3534	-64.7554
LR116	2020-06-25	Mus musculus	Adult	M	NA	148	13	75	18	12	STJ	Cinnamon_Bay	18.3534	-64.7554
LR117	2020-06-25	Mus musculus	Adult	M	NA	158	13	80	19	12	STJ	Cinnamon_Bay	18.3534	-64.7554
LR118	2020-06-25	Mus musculus	Adult	F	Pregnant	158	11	83	19	14	STJ	Cinnamon_Bay	18.3534	-64.7554
LR119	2020-06-29	Rattus rattus	Adult	F	NA	356	24	184	36	130	STJ	Lameshur_Bay	18.320235	-64.7257
LR120	2020-06-29	Mus musculus	Adult	F	NA	174	14	87	19	21	STJ	Salt_Pond	18.3096	-64.7062
LR121	2020-06-29	Mus musculus	Adult	M	NA	162	14	80	19	15	STJ	Salt_Pond	18.3096	-64.7062
LR122	2020-06-30	Rattus rattus	Adult	F	NA	358	20	195	35	75	STJ	Brown_Bay	18.3567	-64.7004
LR123	2020-06-30	Rattus rattus	Adult	M	NA	340	22	165	34	90	STJ	Brown_Bay	18.3567	-64.7004
LR124	2020-06-30	Rattus rattus	Adult	F	NA	350	23	198	34	80	STJ	Brown_Bay	18.3567	-64.7004
LR125	2020-06-30	Mus musculus	Adult	F	NA	145	13	80	16	9	STJ	Brown_Bay	18.3567	-64.7004
LR126	2020-06-30	Mus musculus	Adult	M	NA	162	14	82	17	13	STJ	Brown_Bay	18.3567	-64.7004
LR127	2020-06-30	Mus musculus	Adult	F	NA	154	12	81	17	12	STJ	Brown_Bay	18.3567	-64.7004
LR128	2020-06-30	Mus musculus	Adult	M	NA	138	12	73	16	10	STJ	Brown_Bay	18.3567	-64.7004
LR129	2020-06-30	Mus musculus	Adult	F	NA	152	14	74	18	11	STJ	Brown_Bay	18.3567	-64.7004
LR130	2020-06-30	Mus musculus	Adult	F	NA	148	14	81	18	11	STJ	Brown_Bay	18.3567	-64.7004
LR131	2020-06-30	Rattus rattus	Juvenile	F	NA	255	20	135	29	30	STJ	Annaberg_Plantation	18.3632	-64.7312
LR132	2020-06-30	Rattus rattus	Adult	M	NA	395	24	213	37	130	STJ	Annaberg_Plantation	18.3632	-64.7312
LR133	2020-06-30	Rattus rattus	Adult	F	NA	360	22	198	35	100	STJ	Annaberg_Plantation	18.3632	-64.7312
LR134	2020-06-30	Rattus rattus	Adult	F	NA	380	24	198	36	130	STJ	Annaberg_Plantation	18.3632	-64.7312
LR135	2020-06-30	Rattus rattus	Juvenile	M	NA	280	20	156	29	40	STJ	Annaberg_Plantation	18.3632	-64.7312
LR136	2020-06-30	Mus musculus	Adult	M	NA	157	14	78	19	14	STJ	Annaberg_Plantation	18.3632	-64.7312
LR137	2020-06-30	Mus musculus	Adult	F	NA	162	15	81	16	15	STJ	Annaberg_Plantation	18.3632	-64.7312
LR138	2020-06-30	Mus musculus	Adult	F	NA	169	12	85	17	14	STJ	Annaberg_Plantation	18.3632	-64.7312
LR139	2020-06-30	Mus musculus	Adult	F	NA	161	14	81	17	13	STJ	Annaberg_Plantation	18.3632	-64.7312
LR140	2020-06-30	Mus musculus	Adult	F	NA	160	13	78	19	13	STJ	Annaberg_Plantation	18.3632	-64.7312
